# Supplementary material for: Determinants of participation in glaucoma genomic research in South East Nigeria: A cross-sectional analytical study
Source: PLoS One. 2023 Nov 17;18(11):e0289643. doi: 10.1371/journal.pone.0289643 (PMC10655997; doi:10.1371/journal.pone.0289643)
Supplement: S2 File — (XLSX) [file pone.0289643.s002.xlsx]

## Sheet: Sheet1
S/N	PARTICIPANT	AGE	GENDER	MARITAL STATUS	EDUCATION	EMPLOYMENT	DO YOU HAVE GLAUCOMA/ARE BEING TREATED		DOES ANY MEMBER OF YOUR FAMILY HAVE GLAUCOMA(IST DEGREE RELATIVE)	WHO HAS GLAUCOMA	BROTHER	SISTER	MOTHER	FATHER	CHILDREN	OTHERS	ARE YOU WILLING TO PARTICIPATE IN A GLAUCOMA GENETIC RESEARCH	IF YOU WERE INVITED TO PARTICIPATE IN A GLAUCOMA GENETIC RESEARH WHERE YOU WOULD SUBMIT BLOOD SAMPLES, WILL YOU ACCEPT	WILL YOU BE WILLING TO ALLOWYOUR SPOUSE PARTICIPATE IN GLAUCOMA GE2MIC RESEARCH	WOULD YOU BE WILLING TO ALLOW YOUR CHILDREN PARTICIPATE IN GLAUCOMA GENETIC RESEARCH	WILL YOU BE WILLING TO SUBMIT YOUR BODY SAMPLES FOR GE2MIC RESEARCH AFTER DEATH FOR STUDY INVOLVING OTHER EYE DISEASES	WILL YOU BE WILLING TO DONATE YOUR E1 FOR GENETIC RESEARCH AFTER DEATH	ARE YOU WILLING TO PARTICIPATE INA GE2MIC RESEARCH IF YOUR PERSONAL RESULT WILL 2T BE GIVEN TO YOU	WILL YOU PARTICIPATE IN A GE2MIC RESEARCH ONLY IF YOUR PERSONAL RESULT WILL BE RETURNED TO YOU	WHAT ARE YOUR REASONS FOR PARTICIPATING IN GLAUCOMA GENETIC RESEARCH	I WANT TO K2W MORE ABOUT MY ILLNESS	I WANT TO GET MEDICAL CARE FOR MY ILLNESS	I WAS INVITED TO PARTICIPATE	I WILL BE GIVEN SOME DRUGS	I WANT TO PLEASE THE RESEARCH TEAM	I WANT TO CONTRIBUTE TO SCIENTIFIC K2WLEDGE	I WANT TO HELP FUTURE GENERATION	I WANT TO HELP FIND A CURE FOR GLAUCOMA	OTHERS	IF NO WHAT ARE YOUR REASONS FOR 2T PARTICIPATING IN GLAUCOMA GENETIC RESEARCH	I DO NOT THINK IT WILL BENEFIT ME PERSONALLY	I DO NOT TRUST WHAT WILL HAPPEN TO MY SAMPLE	I DO NOT HAVE TIME	I DO NOT WANT TO PARTICIPATE FOR RELIGIOUS REASONS	5
1	PATIENT	77	2	2	2	9	1		1		1	1	1				1	1	1	1	1	2	2	1								1
2	PATIENT	68	1	2	3	2	1		3								1	1	1	1	1		2	1								1
3	PATIENT	64	2	2	1	2	2		2								2	2	2	2	2	2	2	1														1
4	PATIENT	70	2	4	2	2	1		1		1		1		1	SON	1	1	1	1	1	2	2	1								1
5	PATIENT	85	2	4	1	3	1		2								1	1	1	1	2	2	2	1								1
6	PATIENT	61	1	2	4	4	1		1						1		2	2	1	1	2	2	2	1													1
7	PATIENT	68	2		2	2	1		1		1	1			1		1	1	1	1	2	2	2	1								1
8	PATIENT	63	1	2	3	4	1		2								1	1	1	1	1	2	2	1								1
9	PATIENT	65	1	2	4	1	1		1			1		1	1	DAUGHTER	1	1	1	1	1	2	2	1								1
10	PATIENT	76	2	4	1	3	1		2								1	1	1	1	2	2	2	1									1
11	PATIENT	58	1	2	3	7	1		1		1						2	2	2	2	2	2	2	2														1
12	PATIENT	51	1	2	2	7	1		1							GRANDMOTHER	1	1	1	1	1	2	2	1								1
13	PATIENT	56	1	2	3	2	1		1					1			1	1	1	1	2	2	2	1		1
14	PATIENT	75	2	4	2	4	1		1				1				1	1	1	1	2	2	2	1								1
15	PATIENT	51	1	4	4	7	1		2								1	1	1	1	2	2	2	1								1
16	PATIENT	53		2	4	1	1		2								1	2	1	1	2	2	2	1													1
17	PATIENT	71	1	2	4	4	1		3								1	1	1	1	2	2	1			1
18	PATIENT	46	1	2	3	2	1		2								1	1	1	1	2	2	1			1
19	PATIENT	56	1	2	4	2	1		2								1	1	1	1	2	2	2	1		1
20	PATIENT	53	1	2	4	2	1		2								1	1	1	1	2	2	2	1		1
21	PATIENT	51	1	2	4	2	1		3								1	1	1	1	2	2	2	1							1
22	PATIENT	51	2	2	4	7	1		2								1	1	1	1	2	2	2	1		1
23	PATIENT	35	2	2	3	2	1		1				1				1	1	1	1	2	2	2	1			1
24	PATIENT	61	2	4	2	4	1		2								1	1	1	1	2	2	2	1		1
25	PATIENT	64	2	2	4	4	3		3								1	1	1	1	2	2	2	1		1
26	PATIENT		2	4	4	4	3		3								1	1	1	1	2	2	2	1		1
27	PATIENT	57	2	4			3		3								1	1	1	1	2	2	1			1					1
28	PATIENT	61	2	2	2	4	1		2								2	2	2	2	2	2	2	2												1
29	PATIENT	57	2	2	4	7	1		2								1	1	1	1	2	2	2	1		1
30	PATIENT	60	2	4	3	3	1		1			1	1				1	1	1	1	2	2	2	1		1
31	PATIENT	61	1	2	3	2	1		2								1	1	1	1	2	2	2	1		1
32	PATIENT	65	1	2	2	10	1		1						1	DAUGHTER	1	1	1	1	2	2	2	1		1						1
33	PATIENT	57	2	4	2	2	1		3								1	1	1	1	2	2	2	1		1
34	PATIENT	49	2	2	2	10	1		3								1	1	1	1	2	2	2	1									1
35	PATIENT	67	2	4	1	2	3		3								1	1	1	1	2	2	2	1		1
36	PATIENT	50	2	4	2	2	1		2								1	1	1	1	2	2	2	1		1
37	PATIENT		2	2	2	3	1		1					1			1	1	1	1	2	2	2	1				1
38	PATIENT	48	2	2	4	7	1		1		1						1	1	1	1	2	2	2	1		1
39	PATIENT	67	2	2	4	4	2		3								1	1	1	1	2	2	2	1							1
40	PATIENT	64	1	2	4	4	1		1				1				1	1	1	1	2	2	2	1		1
41	PATIENT	66	2	2	2	3	1		2								1	1			2	2	2	1		1
42	PATIENT	67	1	2	2	4	1		1					1			1	1	1	1	2	2	2	1		1
43	PATIENT	61	1	2	4	4	1		2								1	1	1	1	2	2	1	2		1
44	PATIENT	68	1	2	2	4			1							UNCLE , AUNT, COUSIN	1	1	1	1	2	2	2	1							1
45	PATIENT	69	2	2	4	4	1		1		1	1	1	1			1	1	1	1	2	2	2	1		1
46	PATIENT	73	2	4	4	4			1			1		1			1	1	1	1	2	2	2	1								1
47	PATIENT	78	1	2	2	3	1		2								1	1	1	1	2	2	2	1		1
48	PATIENT	70	1	2	2	3	1		1								1	1	1	1	2	2	2	1		1
49	PATIENT	75	2	4	2	2	1		2								1	1	1	1	2	2	2	1		1
50	PATIENT	67	2	4	5	3	1		2								1	1	1	1	2	2	2	1		1
51	PATIENT	73	2	2	1	3	1		1				1				1	1	1	1	2	2	2	1		1
52	PATIENT	47	1	2	2	3	1		1					1			1	1	1	1	2	2	2	1							1
53	PATIENT	69	1	2	2	3	1		1		1						1	1	1	1	2	2	2	1		1
54	PATIENT	64															1	2			2	2	2	1		1
55	PATIENT	65	1	2	4	7	1		2								1	1	1	1	2	2	2	1								1
56	PATIENT	63	1	2	2	4	1		1				1				1	1	1	1	2	2	2	1								1
57	PATIENT	73	2	2	1	3	1		2								1	1	1	1	2	2	2	1				1
58	PATIENT	72	2	2	2	3	1		1					1			1	1	1	1	2	2	2	1		1
59	PATIENT	61	2	2	1	4	1		2								1	1	1	1	2	2	2	1		1
60	PATIENT	83	2	2	1	3	1		2								1	1	1	1	2	2	2	1		1
61	PATIENT	67	2	2	1	3	1		2								1	1	1	1	2	2	2	1									1
62	PATIENT	55	2	2	4	7	1										1	1	1	1	2	2	2	1		1
63	PATIENT	66	1	2	2	4	1		2								1	1	1	1	2	2	2	1		1
64	PATIENT	72	1	2	2				1							GRAND FATHER	1	1	1	1	2	2	2	1		1
65	PATIENT	61	1	2	4	1	1		2								1	1	1	1	2	2	2	1		1						1
66	PATIENT	74	2	2	3	7	1		2								1	1	1	1	2	2	2	1		1
67	PATIENT	64	2	4	2	3	1		1							GRAND FATHER	1	1	1	1	2	2	2	1		1
68	PATIENT	48	1	1	3	10	1		2								1	1	1	1	2	2	2	1		1
69	PATIENT	53	2	2	4	7	1		2								1	1	1	1	2	2	2	1		1
70	PATIENT	75	1	2	3	2	1		2								1	1	1	1	2	2	2	1		1
71	PATIENT	85	2	2	2	3	1		1							HUSBAND	1	1	1	1	2	2	2	1		1
72	PATIENT	64	1	2	4	4	1										1	1	1	1	2	2	2	1				1
73	PATIENT	67	1	2	2	3	1		1		1			1			1	1	1	1	2	2	2	1		1
74	PATIENT	69	1	2	4	4	1		1			1	1		1		1	1	1	1	2	2	2	1		1
75	PATIENT	72	2	2	4	4	1		1			1					1	1			2	2	1	2		1
76	PATIENT	33	2	2	4	7	1		1					1		UNCLE	1	1	1	1	2	2	2	1		1
77	PATIENT	56	1	2	4	2	1		1				1				1	1	1	1	2	2	2	1		1
78	PATIENT	71	2	2	2	10	1		1					1			1	1	1	1	2	2	2	1		1
79	PATIENT	70	2	2	2	4	1		3								1	1	1	1	2	2	2	1				1
80	PATIENT	54	1	2	4	2	1		2								1	1	1	1	2	2	2	1		1
81	PATIENT	60	2	4	5	3	1		2								2	2	2	2	2	2	2	2												1
82	PATIENT	78	2	4	1	9	1		1					1			1	1	1	1	2	2	2	1		1
83	PATIENT	63	2	2	4	4	1		2								1	1	1	1	2	2	2	1		1					1		1
84	PATIENT	54	2	2	3	4	1		2								1	1	1	1	2	2	2	1		1
85	PATIENT	72	1	2	2	3	1		1							UNCLES	1	1	1	1	2	2	2	1		1
86	PATIENT	71	1	2	4	1	1		2								1	1	1	1	2	2	2	1				1
87	PATIENT	64	1	2	4	1	1		2								1	1	1	1	2	2	2	1			1
88	PATIENT	76	1	2	3	2	1		2								1	1	1	1	2	2	2	1		1
89	PATIENT	75	2	2	3	4	1		2								1	1	1	1	2	2	2	1		1
90	PATIENT	62	1	2	3	3	1		2								1	1			2	2	2	1				1
91	PATIENT	67	1	2	3	2	1		2								1	1	1	1	2	2	2	1		1
92	PATIENT	65	1	2	3	3	1		1				1				1	1	1	1	2	2	2	1		1
93	PATIENT	56	2	2	2	2	1		1						1		1	1	1	1	2	2	2	1		1
94	PATIENT	69	2	2	1	3	1		2								1	1	1	1	2	2	2	1			1
95	PATIENT	85	1	2	4	4	1										1	1	1	1	2	2	2	1		1
96	PATIENT	52	2	1	4	4	1		1				1				1	1			2	2	2	1		1
97	PATIENT	60	2	2	4	4	1		2								1	1	1	1	2	2	2	1		1
98	PATIENT	56	2	2	2	3	1		2								1	1			2	2	2	1		1
99	PATIENT	68	1	2	2	10	1		2								1	1	2	2	2	2	2	1		1
100	PATIENT	34	1	2	3	10	1		2								1	1	1	1	2	2	1	2			1
101	PATIENT	76	2	2	2	3	1		2								1	1	1	1	2	2	1	2		1
102	PATIENT	50	1	2	4	1	1		2								1	1	2	2	2	2	2	1			1
103	PATIENT	58	2	2	4	4	1		1		1			1			1	1	1	1	2	2	2	1		1
104	PATIENT	70	1	2	2	1	1		2								1	1	1	1	2	2	2	1		1
105	PATIENT	39	2	2	4	7	1		1				1	1			1	1	1	1	2	2	1	2								1
106	PATIENT	62	1	2	2	10	1		2								1	1	1	1	2	2	2	1		1
107	PATIENT	72	1	2	2	7	1		2								1	1	1	1	2	2	1	2		1
108	PATIENT	46	2	2	1	4	1		2								1	1	1	1	2	2	1	2		1
109	PATIENT	63	1	2	4	4	1		1					1			1	1	1	1	2	2	2	1		1
110	PATIENT	84	1	2	2	9	1		2								1	1	1	1	2	2	1	2		1
111	PATIENT	73	2	2	2	2	1		1					1			1	1	1	1	2	2	1	2		1
112	PATIENT	64	1	2	3	4	1		1					1			1	1	1	1	2	2	2	1		1
113	PATIENT	64	1	2	1	2	1		2								1	1	1	1	2	2				1
114	PATIENT	69	2	2	4	11	1		2								1	1	1	1	2	2	1	2		1
115	PATIENT	64	1	2	2	3	1		2								1	1	1	1	2	2	1	2		1
116	PATIENT	60	1	2	4	4	1		2								1	1	1	1	2	2	1	2		1
117	PATIENT	78	1	2	2	2	1		1		1						1	1	1	1	2	2	2	1		1
118	PATIENT	75	2	2	4	4	1		2								1	1	1	1	2	2	2	1		1
119	PATIENT	70	1	2	3	10	1		1					1			1	1	1	1	2	2	2	1		1
120	PATIENT	62	1	2	2	9	1		1		1			1			1	1	1	1	2	2	2	1				1
121	PATIENT	65	2	2	4	4	1		1			1					1	1	1	1	2	2	1	2							1
122	PATIENT	64	2	2	2	3	1		2								1	1	1	1	2	2	1	2		1
123	PATIENT	90	1	2	2	3	1		2								1	1	1	1	2	2	2	1		1
124	PATIENT	76	1	2	2	3	1		2								1	1	1	1	2	2	2	1			1
125	PATIENT	67	1	2	2	2	1		1			1	1				1	1	1	1	2	2	2	1		1
126	PATIENT	70	2	2	1	3	1		2								1	1	1	1	2	2	2	1		1
127	PATIENT	42	2	2	1	3	1		2								1	1	1	1	2	2	2	1		1
128	PATIENT	71	1	2	1	2	1		2								1	1			2	2	2	1				1
129	PATIENT	57	2	2	3	2	1		2								1	1	1	1	2	2	1	2		1
130	PATIENT	57	2	2	4	1	1		1				1				1	1	1	1	2	2	2	1		1	1
131	PATIENT	54	1	2	3	2	1		1					1			1	1	1	1	2	2	1	2							1
132	PATIENT	69	1	2	4	4	1		2								1	1	1	1	2	2	2	1		1
133	PATIENT	70	1	2	4	1	1		2								1	1	1	1	2	2	2	1		1
134	PATIENT	87	1	2	2	3	1		2								1	1	1	1	2	2	2	1							1
135	PATIENT	52	2	2	3	10	1		2								1	1	1	1	2	2	2	1		1
136	PATIENT	62	2	2	1	3	1		1		1			1			1	1	1	1	2	2	2	1			1
137	PATIENT	81	2	2	1	3	1		2								1	1	1	1	2	2	2	1			1
138	PATIENT	65	2	2	1	3	1		2								1	1	1	1	2	2	2	1		1
139	PATIENT	77	1	2	3	4	1										1	1	2	2	2	2	2	1		1
140	PATIENT	75	2	2	2	3	1		2								1	1	1	1	2	2	2	1		1
141	PATIENT	68	1	2	2	2	1		2								1	1	1	1	2	2	2	1		1
142	PATIENT	70	2	2	1	3	1		1								1	1	1	1	2	2	2	1			1
143	PATIENT	63	2	2	3	3	1		1					1			1	1	2	2	2	2	2	1			1
144	PATIENT	62	2	2	2	3	1		1				1				1	1	1	1	2	2	2	1		1
145	PATIENT	62	1	2	2	3	1		2								1	1	1	1	2	2	2	1			1
146	PATIENT	54	1	2	3	10	1		2								1	1	1	1	2	2	2	1		1
147	PATIENT	65	1	2	4	2	1		1				1				1	1	1	1	2	2	2	1		1
148	PATIENT		2	2	2	2	1		2								1	1	1	1	2	2	2	1		1
149	PATIENT	78	1	2	4	4	1		2								1	1	1	1	2	2	2	1			1
150	PATIENT	62	2	2	5	7	1		2								1	1			2	2	2	1			1
151	PATIENT	75	2	2	2	3	1		2								1	1	1	1	2	2	1	2						1
152	PATIENT	55	1	2	4	2	1		2								1	1	1	1	2	2	2	1		1
153	PATIENT	62	1	2	2	2	1		1					1			1	1	1	1	2	2	2	1			1
154	PATIENT	75	1	2	4	1	1		2								1	1	1	1	2	2	1	2			1
155	PATIENT	64	1	2	4	2	1		2								1	1	1	1	2	2	2	1		1
156	PATIENT	57	1	2	3	10	1		1					1			1	1	1	1	2	2	2	1							1
157	PATIENT	57	2	2	4	3	1		2								1	1	1	1	2	2	2	1		1
158	PATIENT	76	2	2	4	4	1		2								1	999			2	2	999				1
159	PATIENT	50	2	2	1	3	1		2								1	1	1	1	2	2	1	2				1
160	PATIENT	76	1	2	3	2	1		2								1	1	1	1	2	2	2	1		1
161	PATIENT	74	1	2	1	3	1		2								1	1	2	2	2	2	2	1				1
162	PATIENT	54	2	2	3	3	1		2								1	1	1	1	2	2	2	1							1
163	PATIENT	67	2	2	3	2	1		2								1	1	1	1	2	2	2	1		1
164	PATIENT	50	2	2	5	2	1		2								1	1	1	1	2	2	1	2		1
165	PATIENT	48	2	2	3	10	1		2								1	1	1	1	2	2	2	1		1
166	PATIENT	73	2	2	4	4	1		1				1				1	1	1	1	2	2	2	1		1
167	PATIENT	67	1	2	3	3	1		2								1	1	1	1	2	2	2	1			1
168	PATIENT	67	2	2	1	3	1		2								1	1	1	1	2	2	1				1
169	PATIENT	73	2	2	1	3	1		2								1	1	1	1	2	2	2	1		1
170	PATIENT	63	2	2	3	3	1		2								1	1	1	1	2	2	2	1				1
171	PATIENT	50	1	2	3	4	1		2								1	1	1	1	2	2	2	1		1
172	PATIENT	45	1	2	4	2	1		1				1				1	1	1	1	2	2	2	1		1
173	PATIENT	67	1	2	3	10	1		2								1	1	2	2	2	2	2	1			1
174	PATIENT	54	2	2	4	7	1		2								1	1	1	1	1	2	2	1							1
175	PATIENT	85	2	2	2	3	1		1					1			1	1	1	1	2	2	2	1				1
176	PATIENT	86	1	2	2	3	1		1					1			1	1	1	1	2	2	2	1		1
177	PATIENT	67	2	2	4	1	1		2								1	1	1	1	2	2	2	1				1
178	PATIENT	42	1	1	4	7	1		2								1	1	1	1	2	2	2	1		1
179	PATIENT	57	1	2	2	3	1		2								1	1	1	1	2	2	2	1		1
180	PATIENT	47	1	1	4	7	1		2								1	1	1	1	2	2	2	1								1
181	PATIENT	65	1	2	4	7	1		2								1	1	1	1	2	2	2	1			1
182	PATIENT	45	2	2	3	2	1		2								1	1	1	1	2	2	2	1		1
183	PATIENT	58	2	2	2	3	1		2								1	1	1	1	2	2	2	1		1
184	PATIENT	41	2	2	5	5	1		1							GRANDMOTHER	1	1	2	1	2	2	2	1		1
185	PATIENT	53	2	2	5	7	1		2								1	1	1	1	2	2	2	1		1
186	PATIENT	62	1	2	2	2	1		2								1	1	1	1	2	2	2	1			1
187	PATIENT	83	1	2	1	3	1		2								1	1	2	2	2	2	1	2		1
188	PATIENT	64	2	2	1	2	1		2								1	1	1	1	2	2	2	1			1
189	PATIENT	65	2	2	4	4	1		2								1	1	1	1	1	2	2	1							1
190	PATIENT	55	1	2	2	2	1		3								1	1	1	1	2	2	2	1		1
191	PATIENT	52	1	1	3	3	1		3								1	2	2	2	2	2	2														1
192	PATIENT	61	1	2	2	3	1		2								1	1	1	1	2	2	2	1		1
193	PATIENT	57	2	2	1	3	1		3								1	1	2	2	2	2	2	1		1
194	PATIENT	64	1	2	3	2	1		3								1	1	2	2	2	2	2	1		1
195	PATIENT	60	1	2	2	3	1		3								1	1	1	1	2	2	2	1		1
196	PATIENT	69	1	2	2	3	1		2								1	1	1	1	2	2	2	1		1
197	PATIENT	75	1	2	2	3	1		3								2	2	2	2	2	2	2														1
198	PATIENT	63	2	2	1	3	1		3								1	1	1	1	2	2	2	1		1
199	PATIENT	58	1	2	4	7	1										1	1	2	2	2	2	2	1		1
200	PATIENT	60	2	2	3	10	1		2								1	1	1	1	2	2	2	1			1
201	PATIENT	58	2	2	2	3	2		3								1	1	1	1	2	2	2	1		1
202	PATIENT	58	2	2	2	3	1		2								1	1	1	1	2	2	2	1		1
203	PATIENT	54	2	2	4	7	1		3								1	1	1	1	2	2	1	2			1
204	PATIENT	68	2	2	3	3	1		3								1	1	1	1	2	2	2	1		1
205	PATIENT	52	2	2	4	1	1		2								1	1	2	2	2	2	2	1		1
206	PATIENT	44	1	1	4	1	1		2								2	2																			1
207	PATIENT	59	1	2	3	2	1		1					1			1	1	1	1	2	2	2	1				1
208	PATIENT	67	1	2	2	3	1		2								1	1	2	2	2	2	2	1		1
209	PATIENT	59	2	1	4	8	1										1	1	2	2	2	2	1	2		1
210	PATIENT	70	1	2	4	2	1		1					1			1	1	1	1	2	2	2	1		1
211	PATIENT	71	2	2	2	3	1		1				1				2	2	2	2	2	2	2	2
212	PATIENT	64	1	2	2	3	1		3								1	1	1	1	2	2	1	1		1
213	PATIENT	63	2	2	3	4	1		3								1	1	1	1	2	2	1	2		1
214	PATIENT	59	2	2	4	4	1		2								1	1	1	1	2	2	1	2		1
215	PATIENT	62	1	2	2	3	1		3								1	1	2	2	2	2	2	1		1
216	PATIENT	54	2	2	4	7	1		2								1	1	1	1	2	2	1	2		1
217	PATIENT	45	1	2	4	7	1		2								1	1	1	1	2	2	2	1			1
218	PATIENT	70	2	2	2	farmer	1		3								1	1	1	1	2	2	1	1		1
219	PATIENT	60	1	2	4	1	1		2								1	2	2	2	2	2
220	PATIENT	56	2	2	3	3	1		3								1	1	1	1	2	2	1	2		1
221	PATIENT	60	1	2	3	4	1		3								1	1	1	1	2	2	2	1			1
222	PATIENT	50	2	2	4	7	1		1				1				1	1	1	1	2	2	2	1		1
223	PATIENT	41	2	2	4	7	1		2								1	1	1	1	2	2	2	1			1
224	PATIENT	51	2	2	3	2	1		1				1				1	1	1	1	2	2	2	1		1
225	PATIENT	40	1	2	2	driver	1		3								2	2	2	2	2	2	2	2
226	PATIENT	62	2	2	3	4	1		1				1				1	1	1	1	2	2	2	1			1
227	PATIENT	65	1	2	2	3	1		1					1			1	1	1	1	2	2	2	1			1
228	PATIENT	68	2	2	2	3	1		2								1	1	2	2	2	2	2	1		1
